# Supplementary material for: Nanoporous Alumina Support Covered by Imidazole Moiety–Based Ionic Liquids: Optical Characterization and Application
Source: Nanomaterials (Basel). 2022 Nov 23;12(23):4131. doi: 10.3390/nano12234131 (PMC9736403; doi:10.3390/nano12234131)
Supplement: Supplementary file 1 [file nanomaterials-12-04131-s001.zip]

Archive with 1 entries (1 files):
- nanomaterials-2027904-supplementary.pdf
